# Supplementary material for: Molecular evidence supports a genic capture resolution of the lek paradox
Source: Nat Commun. 2019 Mar 25;10:1359. doi: 10.1038/s41467-019-09371-y (PMC6433924; doi:10.1038/s41467-019-09371-y)
Supplement: Supplementary file 3 — Source Data [file 41467_2019_9371_MOESM3_ESM.xlsx]

## Sheet: Sheet1
	line medians
	Fig. 2a	Fig. 2b
Control 1	0.183223	0.109317
Control 2	0.145898	0.11524
Control 3	0.1767	0.167542
Failure 1	0.15609	0.208728
Failure 2	0.183913	0.23288
Failure 3	0.189061	0.247551
Failure 4	0.168273	0.196256
Success 1	0.162733	0.096509
Success 2	0.15694	0.0590141
Success 3	0.151544	0.0973017
Success 4	0.143219	0.0818451
